# Supplementary material for: Probiotic and Muscadine Grape Extract Interventions Shift the Gut Microbiome and Improve Metabolic Parameters in Female C57BL/6 Mice
Source: Cells. 2023 Nov 10;12(22):2599. doi: 10.3390/cells12222599 (PMC10670540; doi:10.3390/cells12222599)
Supplement: Supplementary file 1 [file cells-12-02599-s001.zip]

Archive with 1 entries (1 files):
- cells-2570099-supplementary.pdf
